# Supplementary material for: pTuneos: prioritizing tumor neoantigens from next-generation sequencing data
Source: Genome Med. 2019 Oct 30;11:67. doi: 10.1186/s13073-019-0679-x (PMC6822339; doi:10.1186/s13073-019-0679-x)
Supplement: Supplementary file 2 — Additional file 2: Table S1. Descriptions of training data used in pTuneos Pre&RecNeo. [file 13073_2019_679_MOESM2_ESM.xlsx]

## Sheet: Table S1
Additional file 2: Table S1. Descriptions of training data used in pTuneos Pre&RecNeo
Publication date	Author	Journal	Tumor type	Patients	Peptides tested	T cell responses	Test method	Peptide lengths
2013–05	Robbins et al. and Rosenberg	Nat Med	SKCM	3	227	10	ELISPOT	9,10
2013–11	Van Roij et al. and Schumacher	J Clin Oncol	SKCM	1	1	1	FLT	9
2014–03	Wick et al. and Nelson	Clin Cancer Res	HGSC	3	114	1	ELISPOT	8,9,10,11
2014–06	Rajasagi et al. and Wu	Blood	CLL	2	48	3	ELISPOT	9,10
2014–07	Lu et al. and Robbins	Clin Cancer Res	SKCM	2	10	2	ELISPOT	8,9,10,11
2014–12	Snyder et al. and Chan	N Engl J Med	SKCM	1	1	1	ICS	9
2015–04	Rizvi et al. and Chan	Science	NSCLC	1	1	1	ICS	9
2015–10	Cohen et al. Robbins	J Clin Invest	SKCM	8	459	9	ELISA	9,10
2016–01	Kalaora et al. and Samuels	Oncotarget	SKCM	1	2	1	ICS	9,11
2016–03	McGranahan et al. and Swanton	Science	NSCLC	2	355	2	FLT	9,10,11
2016–05	Strønen et al. and Schumacher	Science	SKCM	4	57	11	FLT	9,10,11
2016–05	Bassani-Sternberg et al. and Krackhardt	Nature Commun	SKCM	1	8	2	MS-FLT	8,9,10,11
2016–08	Bentzen et al. and Hadrup	Nat Biotechnol	NSCLC	2	707	9	BLM	9,10,11
2017–07	Patrick A et al. and Zhuting Hu	Nature	SKCM	6	167	18	ELISPOT	9,10
2016–11	Alena Gros et al. and Rosenberg	Nature medicine	SKCM	3	27	6	ELISPOT	8,9,10,11
2017–07	Dung T et al. and Luis A	Science	SKCM	1	7	7	ELISPOT	9
Total	16		4	40	2191	84
