# Supplementary material for: pTuneos: prioritizing tumor neoantigens from next-generation sequencing data
Source: Genome Med. 2019 Oct 30;11:67. doi: 10.1186/s13073-019-0679-x (PMC6822339; doi:10.1186/s13073-019-0679-x)
Supplement: Supplementary file 3 — Additional file 3: Table S2. Experimentally confirmed immunogenic and non-immunogenic peptides in melanoma from Carreno et al. (ref. [15]). [file 13073_2019_679_MOESM3_ESM.xlsx]

## Sheet: Table S2
Additional file 3: Table S2. Experimentally confirmed immunogenic and non-immunogenic peptides in melanoma from Carreno et al. (ref.32)
Patient_id	HLA-I type	Hugo symbol	Amino Acid change	Mutated peptide	Predicted affinity(nM)	Experiment Affinity(log[IC50,nM])	Spontaneous Immunity	Immunogenicity	Recognition of processed antigen
MEL21	HLA-A*02:01	ARFGEF1	F1637L	QTIDNIVFL	67	3.19	No	No
MEL21	HLA-A*02:01	CDKN2A	E153K	KMIGNHLWV	14	3.18	No	Yes	Yes
MEL21	HLA-A*02:01	GPX8	L27P	LLSIVPCTV	52	3.09	No	No
MEL21	HLA-A*02:01	KDM1B	G394E	IIGAGPAEL	111	3.82	No	No
MEL21	HLA-A*02:01	PHKA2	S264F	LLSIIFFPA	23	3.9	No	No
MEL21	HLA-A*02:01	TKT	R438W	AMFWSVPTV	4	2.35	No	Yes	Yes
MEL21	HLA-A*02:01	TMEM48/NDC1	F169L	CLNEYHLFL	23	3.09	Yes	Yes	Yes
MEL38	HLA-A*02:01	AKAP13	Q285K	KLMNIQQKL	19	3.07	No	Yes	Yes
MEL38	HLA-A*02:01	ARFGEF1	R782C	FVSALCMFL	19	3.18	No	No
MEL38	HLA-A*02:01	HSD17B7	H108Y	YISKCWDYA	233	4.28	No	No
MEL38	HLA-A*02:01	OR8B3	T190I	QLSCISTYV	18	3.1	No	Yes	No
MEL38	HLA-A*02:01	PRKCDBP	S153F	CLFPQTLAA	81	3.53	No	No
MEL38	HLA-A*02:01	SEC24A	P469L	FLYNLLTRV	4	2.6	Yes	Yes	Yes
MEL38	HLA-A*02:01	UTRN	Q1058K	QLDKCSAFV	21	3.36	No	No
MEL218	HLA-A*02:01	EXOC8	Q656P	IILVAVPHV	25	3.06	Yes	Yes	Yes
MEL218	HLA-A*02:01	LARP7	N515D	AVIDAYTEI	213	4.41	No	No
MEL218	HLA-A*02:01	MRPS17	P167L	VLLRALPVL	19	3.28	No	Yes	No
MEL218	HLA-A*02:01	MRPS5	P59L	HLYASLSRA	24	3.05	No	No
MEL218	HLA-A*02:01	PABPC1	R520Q	MLGEQLFPL	3	2.35	No	Yes	Yes
MEL218	HLA-A*02:01	SMOX	K499N	KLANPLPYT	134	3.73	No	No
MEL218	HLA-A*02:01	SRP9	I64M	IMAHCILDL	37	4.02	No	No
Note: peptides that elicited immune responses are bolded in red (naturally-occurring) and blue (vaccine-induced)
