# Supplementary material for: pTuneos: prioritizing tumor neoantigens from next-generation sequencing data
Source: Genome Med. 2019 Oct 30;11:67. doi: 10.1186/s13073-019-0679-x (PMC6822339; doi:10.1186/s13073-019-0679-x)
Supplement: Supplementary file 4 — Additional file 4: Table S3. A. Clinical information and neoantigen information of stage III/IV stomach adenocarcinoma (n=166). B. Clinical information and neoantigen information of stage III/IV lung adenocarcinoma (n=101). C. Clinical information and neoantigen information of stage III/IV cutaneous melanoma (n=191). [file 13073_2019_679_MOESM4_ESM.xlsx]

## Sheet: Table S3.A
Table S3.A. Clinical information and neoantigen information of stage III/IV stomach adenocarcinoma (n=166)
Sample_ID	Stage	Gender	Survive_time	Event	MSI_status	iTunes_burden	iTunes_score	mutation_burden	CTY_score
TCGA-R5-A7ZI	stage iv	0	75.6	1	MSI	756	1.1	1508	15.7
TCGA-CG-5732	stage iv	1	70	1	MSS	46	0	153	15.4
TCGA-HF-7133	stage iv	0	63.9	1	MSS	109	0.2	197	20.6
TCGA-VQ-A91K	stage iiia	1	62.1	1	MSI	1083	1.9	2482	9.7
TCGA-VQ-A8P2	stage iiia	1	38.7	1	MSI	6805	13.2	13568	5.2
TCGA-RD-A8MW	stage iiib	1	38.4	1	MSS	66	0	156	7.4
TCGA-VQ-A8E7	stage iv	1	37.9	1	MSS	83	0.1	247	2.6
TCGA-BR-8058	stage iiib	0	37.8	1	MSS	75	0.1	73	24.2
TCGA-VQ-A8P3	stage iiia	1	37.7	1	MSS	291	0.1	716	15.2
TCGA-HU-A4HD	stage iiia	1	33.9	1	MSS	185	0.2	455	3
TCGA-BR-7959	stage iiia	1	33.7	1	MSS	94	0.2	233	4.6
TCGA-VQ-A91S	stage iiib	1	33.3	1	MSS	300	0.4	636	21.3
TCGA-BR-8680	stage iv	1	32.4	1	MSS	5527	8.2	18062	2.5
TCGA-BR-8372	stage iiic	1	31.7	1	MSI	1179	3.3	2747	48
TCGA-BR-8361	stage iiic	0	31.5	1	MSI	1268	3	2946	23.9
TCGA-BR-6802	stage iiia	1	31.3	1	MSI	384	0.2	824	56.6
TCGA-HF-A5NB	stage iiic	0	30.9	1	MSI	1215	4	2539	9.4
TCGA-BR-7958	stage iiib	1	30	1	MSS	178	0.1	401	68.1
TCGA-HU-A4H3	stage iiic	0	29.4	1	MSI	782	1.6	1626	20.7
TCGA-HU-8249	stage iiia	1	29.4	1	MSS	130	0.2	331	21.4
TCGA-BR-7723	stage iiib	1	29.1	1	MSS	132	0.4	380	12.1
TCGA-BR-A4IV	stage iiib	1	29	1	MSS	15	0	39	4.9
TCGA-VQ-AA69	stage iiia	1	28.8	1	MSS	61	0.2	140	56.2
TCGA-BR-A4J5	stage iiia	1	28.7	1	MSS	73	0.1	168	6.5
TCGA-BR-8591	stage iiic	1	28.5	1	MSI	1254	2.9	2850	23.6
TCGA-VQ-AA6J	stage iiib	1	27.9	1	MSS	123	0	297	14.8
TCGA-VQ-A8PU	stage iiia	0	27.7	1	MSS	83	0.3	264	3
TCGA-BR-8589	stage iiib	1	27.5	1	MSS	1067	0.8	3079	57.8
TCGA-BR-8677	stage iiib	0	27.1	1	MSS	91	0	352	26.3
TCGA-BR-8367	stage iiib	1	26.7	1	MSS	58	0.1	126	6.6
TCGA-BR-6564	stage iiia	0	26.5	1	MSS	16	0	71	14
TCGA-D7-5577	stage iiia	0	26.1	1	MSS	111	0.2	245	47.4
TCGA-BR-6705	stage iiib	0	26	1	MSS	106	0	193	11.6
TCGA-BR-8484	stage iiia	1	25.5	1	MSS	66	0	195	23.9
TCGA-BR-8382	stage iiic	0	25.4	1	MSI	629	1.2	1642	30
TCGA-D7-8570	stage iiib	1	25.1	1	MSS	86	0	276	40.2
TCGA-VQ-A8PP	stage iv	1	23.7	0	MSI	1076	1.7	2575	22.5
TCGA-FP-7998	stage iiic	1	22.6	1	MSS	53	0	106	92
TCGA-VQ-A8PE	stage iiib	1	22.5	1	MSS	124	0.1	256	14.6
TCGA-BR-8364	stage iiic	0	22.5	1	MSS	21	0	30	15.1
TCGA-CG-4460	stage iv	0	22.3	0	MSI	1840	5.8	3381	7.8
TCGA-BR-7196	stage iv	1	22.2	1	MSS	70	0	133	24.2
TCGA-VQ-A91E	stage iiib	0	22.1	1	MSI	514	0.7	1392	25.1
TCGA-F1-A448	stage iiib	1	21.6	1	MSI	466	0.1	1002	10.5
TCGA-HU-A4H6	stage iiia	0	21.5	1	MSS	126	0.1	247	5.4
TCGA-HU-8608	stage iiib	1	21.4	1	MSS	81	0	187	92.9
TCGA-VQ-A94O	stage iiic	1	21.3	0	MSS	72	0.2	143	22.3
TCGA-BR-8686	stage iiib	1	21.2	1	MSS	84	0	170	35.3
TCGA-VQ-A91Q	stage iv	1	21.1	0	MSS	126	0.1	252	3.9
TCGA-D7-A6EZ	stage iiia	1	20.6	1	MSS	270	0.1	619	53.2
TCGA-HU-A4GX	stage iiic	0	20.5	1	MSI	964	1	2057	29.1
TCGA-D7-A74A	stage iiia	0	20.2	1	MSS	82	0.2	410	4.7
TCGA-MX-A5UJ	stage iiia	0	20	1	MSI	1068	2.6	2292	9
TCGA-B7-A5TI	stage iiic	1	19.8	1	MSI	512	1.6	1074	8.5
TCGA-D7-6520	stage iiia	1	19.1	1	MSS	40	0	153	4.1
TCGA-VQ-A91N	stage iv	0	19	0	MSS	74	0.1	238	11
TCGA-VQ-A8E0	stage iiia	1	18.7	0	MSS	93	0	274	6.7
TCGA-VQ-AA64	stage iiib	1	18.7	0	MSS	223	0.5	604	6.9
TCGA-R5-A7ZE	stage iiia	0	18.5	0	MSS	164	0.1	312	0.8
TCGA-D7-8575	stage iiia	1	18.5	1	MSS	46	0.1	99	5.2
TCGA-BR-7717	stage iv	1	18.4	1	MSS	125	0.2	277	3.8
TCGA-VQ-A8PK	stage iiib	1	18.1	0	MSS	70	0.1	233	23.1
TCGA-D7-6526	stage iiia	0	17.4	1	MSS	161	0.1	493	1.5
TCGA-D7-8574	stage iiia	1	17.4	1	MSS	21	0	71	27
TCGA-VQ-AA6D	stage iiia	0	17.4	1	MSI	728	0.6	1538	2.6
TCGA-RD-A8NB	stage iiia	0	17.1	0	MSI	560	0.3	1071	26.1
TCGA-D7-A4YU	stage iiib	1	16.7	1	MSS	190	0.1	473	34.6
TCGA-VQ-A8PD	stage iiic	1	16.5	0	MSS	90	0	154	23.8
TCGA-BR-A4QL	stage iiib	0	16.4	1	MSI	1256	3.7	2997	7.7
TCGA-VQ-A8PQ	stage iv	0	15.9	0	MSS	9	0	28	27.3
TCGA-BR-8296	stage iiic	0	15.8	1	MSS	77	0	160	12.6
TCGA-BR-8373	stage iiia	0	15	1	MSS	78	0	242	7.4
TCGA-D7-8576	stage iiib	0	14.9	1	MSS	58	0.1	124	3.3
TCGA-FP-7916	stage iiic	1	14.3	1	MSS	87	0	184	33.8
TCGA-BR-8369	stage iiib	0	14.2	1	MSS	228	0.1	439	2.9
TCGA-CG-4441	stage iiia	1	14.2	0	MSS	110	0.4	244	8.4
TCGA-BR-A44U	stage iiib	1	14.1	1	MSS	75	0.1	206	2.5
TCGA-BR-A4J8	stage iiib	0	13.7	1	MSS	78	0	205	4.3
TCGA-D7-6525	stage iiia	1	13.5	1	MSS	189	0.2	419	9.6
TCGA-CD-5801	stage iiia	1	13.4	1	MSS	291	0.2	991	46.4
TCGA-VQ-A8DZ	stage iv	1	13.2	0	MSS	111	0.2	168	6.4
TCGA-HU-A4H2	stage iiib	0	13.1	1	MSS	181	0.1	385	6.8
TCGA-CD-8535	stage iiia	1	13	1	MSS	283	0.5	617	4
TCGA-VQ-A8PH	stage iiib	1	13	0	MSS	221	0.5	500	9.4
TCGA-D7-5578	stage iiia	1	12.8	1	MSS	195	0.5	585	13.7
TCGA-CD-8531	stage iiia	0	12.8	1	MSS	221	0.5	639	3.3
TCGA-CD-8525	stage iiia	0	12.8	1	MSS	81	0.1	184	12.6
TCGA-CD-8526	stage iiia	0	12.7	1	MSS	59	0.1	117	14.6
TCGA-VQ-AA6K	stage iiic	1	12.6	0	MSS	70	0.2	153	12.9
TCGA-D7-6818	stage iiia	1	12.5	1	MSS	183	0.2	424	5.2
TCGA-CD-8528	stage iiia	0	12.5	1	MSS	65	0	262	14.8
TCGA-CD-8529	stage iv	1	12.5	1	MSS	538	0.4	917	20.2
TCGA-BR-6709	stage iiib	0	12.3	1	MSS	52	0	104	48.5
TCGA-CG-5724	stage iv	1	12.2	0	MSS	115	0.3	346	7.2
TCGA-BR-8371	stage iiib	1	12	1	MSS	14	0	45	3.1
TCGA-IN-A7NU	stage iiib	1	11.9	1	MSS	102	0.1	216	4.5
TCGA-VQ-A91D	stage iiic	1	11.9	0	MSI	2148	3.2	4088	21.8
TCGA-D7-A6EY	stage iiib	0	11.6	0	MSI	1214	2.4	2492	31.7
TCGA-VQ-A94T	stage iiib	1	11.4	0	MSS	54	0.2	166	12.3
TCGA-RD-A7BS	stage iiia	1	11.2	0	MSS	51	0.1	137	6.3
TCGA-BR-8690	stage iiib	0	10.8	1	MSS	180	0.1	400	17.1
TCGA-BR-8683	stage iiib	1	10	1	MSS	164	0.1	365	14.1
TCGA-VQ-A91Y	stage iiic	1	9.9	0	MSS	42	0	92	15.6
TCGA-BR-8080	stage iiic	0	9.7	1	MSS	175	0.2	345	17.5
TCGA-VQ-A91X	stage iiib	1	9.6	0	MSS	149	0.1	499	1.8
TCGA-B7-A5TK	stage iiia	1	9.6	1	MSS	49	0	109	131.9
TCGA-BR-8590	stage iiic	1	9.5	1	MSS	110	0.1	272	17.8
TCGA-R5-A805	stage iiib	1	9.4	0	MSS	126	0.1	297	10.3
TCGA-BR-8485	stage iiic	0	9.3	1	MSS	283	0.1	960	30.1
TCGA-BR-7957	stage iv	0	9.2	1	MSS	46	0	78	8.8
TCGA-VQ-A922	stage iv	1	9.2	1	MSS	167	0	399	4.5
TCGA-CG-4465	stage iv	0	9.1	0	MSI	587	1	1197	24.7
TCGA-RD-A8N6	stage iiia	0	9.1	0	MSS	191	0.2	302	2.9
TCGA-RD-A7BT	stage iv	1	8.7	0	MSS	222	0.2	538	5.6
TCGA-R5-A7ZF	stage iv	0	8.6	0	MSS	66	0.1	115	6.9
TCGA-BR-8284	stage iiic	0	8.2	1	MSI	302	0.2	649	40.9
TCGA-CG-5734	stage iiia	1	8.1	0	MSS	59	0	212	25.9
TCGA-BR-8676	stage iiib	1	7.6	1	MSS	46	0	218	12.2
TCGA-BR-8297	stage iiic	1	7.5	1	MSS	295	0	595	9.9
TCGA-CG-4469	stage iv	1	7.2	0	MSS	281	0.7	854	5.8
TCGA-VQ-A927	stage iiib	1	6.7	0	MSS	49	0	92	10.3
TCGA-IN-A7NR	stage iv	0	6.6	1	MSS	88	0	185	6.1
TCGA-BR-8592	stage iiib	0	6.4	1	MSS	26	0	44	9.4
TCGA-CG-5721	stage iv	1	6.1	1	MSI	3344	2.2	9635	104.5
TCGA-SW-A7EB	stage iiia	1	5.9	1	MSS	152	0.1	260	10.1
TCGA-VQ-A928	stage iv	1	5.8	0	MSS	58	0.1	166	3.4
TCGA-FP-A4BF	stage iiia	1	5.6	1	MSS	90	0.1	206	127.5
TCGA-VQ-A8DU	stage iiia	1	5.5	0	MSS	177	0.1	271	7.3
TCGA-BR-8483	stage iiia	1	5.5	1	MSS	87	0.1	305	2.2
TCGA-FP-8210	stage iiia	1	5.1	0	MSS	5	0	11	26.3
TCGA-VQ-A925	stage iiia	1	4.6	0	MSS	100	0.2	266	7.2
TCGA-D7-A748	stage iv	0	4.4	0	MSS	31	0	94	7.8
TCGA-BR-4253	stage iiia	0	4.1	1	MSS	81	0.1	251	173.9
TCGA-CG-4440	stage iv	0	4.1	0	MSS	132	0.1	314	8.4
TCGA-BR-8384	stage iiic	1	3.8	1	MSS	31	0	81	23.1
TCGA-MX-A5UG	stage iiia	1	3.8	0	MSS	35	0	61	24.1
TCGA-HU-A4GC	stage iiib	1	3.3	1	MSS	133	0.1	326	9.9
TCGA-CG-4301	stage iv	0	3.1	1	MSS	53	0	131	6.1
TCGA-D7-A6EX	stage iiia	0	2.9	1	MSS	158	0.2	284	2.9
TCGA-VQ-A8PJ	stage iv	1	2.7	0	MSS	111	0.2	381	2.6
TCGA-BR-8289	stage iv	1	2.7	1	MSS	148	0.2	457	4.3
TCGA-IP-7968	stage iiib	1	2.6	1	MSS	85	0	192	21.5
TCGA-VQ-A8PF	stage iiib	1	2.5	0	MSS	89	0	195	53.5
TCGA-HU-A4H0	stage iiic	1	2.1	1	MSS	152	0.3	303	45.8
TCGA-VQ-A923	stage iiia	1	2	0	MSS	119	0.2	214	38.3
TCGA-VQ-A8PM	stage iv	1	1.9	0	MSS	43	0.1	118	12.9
TCGA-VQ-A91U	stage iiia	1	1.7	0	MSS	111	0.3	303	26.4
TCGA-BR-A4CS	stage iiic	1	1.5	1	MSS	162	0.1	358	2.4
TCGA-BR-A4PF	stage iiib	1	1.2	1	MSS	97	0.1	255	34.9
TCGA-CG-5719	stage iv	0	1	1	MSS	72	0.1	146	10.9
TCGA-CG-4306	stage iv	1	1	0	MSI	912	1.7	1862	16.7
TCGA-CG-5722	stage iv	0	1	1	MSS	54	0	195	94
TCGA-ZQ-A9CR	stage iiic	0	0.8	0	MSS	89	0.1	244	16
TCGA-BR-8380	stage iiic	1	0.7	1	MSS	77	0	116	6.3
TCGA-BR-8077	stage iiib	0	0.7	1	MSS	144	0.4	243	13.5
TCGA-FP-8631	stage iiia	1	0.6	1	MSS	121	0.1	207	2.5
TCGA-BR-A4J4	stage iiib	1	0.5	1	MSS	66	0.1	163	20.9
TCGA-HU-A4GY	stage iiia	0	0.3	1	MSS	60	0	114	22.3
TCGA-FP-A8CX	stage iiic	1	0.2	1	MSS	90	0	161	4.9
TCGA-HU-A4GQ	stage iiic	1	0.1	0	MSI	1643	2.1	3039	15.5
TCGA-BR-A4CR	stage iiic	0	0	1	MSS	40	0.1	149	3.4
TCGA-BR-4368	stage iv	0	0	1	MSI	1047	1.3	2349	34.9
TCGA-CG-4476	stage iiic	1	0	1	MSS	116	0.1	266	17.1
TCGA-CG-5716	stage iv	1	0	1	MSS	19	0	30	7
TCGA-CG-4462	stage iv	0	0	0	MSS	56	0	172	11
TCGA-BR-4361	stage iiia	0	0	1	MSI	2566	4.2	5351	26.4

## Sheet: Table S3.B
Table S3.B. Clinical information and neoantigen information of stage III/IV lung adenocarcinoma (n=101)
Sample_ID	Stage	Sex	Gender	Survive_time	Event	iTunes_score	iTunes_burden	mutation_burden	MHC_ii_exp	CTY_score
TCGA-78-7158	stage iiib	female	0	6	0	0.36	305	635	710.7	12.7
TCGA-64-1679	stage iiia	female	0	82.9	1	0.27	362	1181	1206.3	3.3
TCGA-64-1677	stage iiia	female	0	20.9	0	0.18	149	479	321.1	26.5
TCGA-78-7154	stage iiia	male	1	19.8	0	0.31	211	623	189.3	20.4
TCGA-78-7156	stage iv	male	1	32.5	0	0.38	241	944	145	11.3
TCGA-97-8171	stage iv	male	1	18.9	1	0.02	44	133	1082.4	7
TCGA-MP-A4TD	stage iiia	male	1	10.2	0	0.05	68	196	233.3	10.6
TCGA-44-3396	stage iiia	female	0	37.7	1	0.11	235	433	718.4	27.9
TCGA-97-8176	stage iiia	male	1	15.6	1	0.15	145	397	321	8.4
TCGA-49-6745	stage iiia	male	1	17.4	1	0.02	118	295	772.9	37.2
TCGA-38-6178	stage iiia	female	0	14.9	1	0.01	48	132	811.7	11.5
TCGA-86-8359	stage iiia	male	1	14.8	1	0.15	127	382	229.3	56.3
TCGA-55-7227	stage iiia	male	1	31.7	1	0.23	145	397	1161.9	25.9
TCGA-78-7536	stage iiia	male	1	8.1	0	1.57	598	1696	313.7	18.5
TCGA-55-7283	stage iiia	female	0	20.3	1	0.27	220	490	927.4	29.3
TCGA-50-5051	stage iiia	female	0	15.9	1	0.22	109	298	194.9	3.3
TCGA-MP-A4T7	stage iv	female	0	5.6	0	0.15	152	328	417	13.2
TCGA-MP-A4T6	stage iiia	female	0	59.7	0	0.18	95	198	671.1	26.4
TCGA-49-AAR4	stage iiia	male	1	29.3	0	0.21	443	1141	350	107.4
TCGA-MP-A4T8	stage iiia	male	1	5.4	0	0.25	115	275	83.8	5.7
TCGA-55-7727	stage iiia	male	1	4	1	0.32	236	482	487	15
TCGA-44-5643	stage iiia	male	1	33.8	1	0.05	130	285	276.9	22.4
TCGA-49-4490	stage iiia	female	0	12.8	0	0.02	40	124	601.9	10.5
TCGA-49-4494	stage iiia	male	1	36	0	0.28	183	499	593.6	25.1
TCGA-62-A46Y	stage iiia	female	0	13.8	0	0.02	33	71	1145.6	34.4
TCGA-50-5044	stage iiib	female	0	20.8	0	0.08	133	288	456.1	24.4
TCGA-49-6761	stage iiia	female	0	11.8	1	0.36	309	681	384.5	44.1
TCGA-91-6849	stage iiia	female	0	1.2	1	0.17	107	354	636.4	17.6
TCGA-97-7554	stage iiia	female	0	25.8	1	0.49	393	1150	441.8	15.1
TCGA-L9-A5IP	stage iv	female	0	1.9	0	0.42	284	644	113.4	28.6
TCGA-99-7458	stage iiia	female	0	24.9	1	0.43	448	1084	1150.5	44.9
TCGA-49-6743	stage iiia	female	0	54	1	0.54	586	1782	320.1	22.2
TCGA-97-8547	stage iiia	female	0	21.9	1	0	37	110	865.9	10.5
TCGA-55-8505	stage iiia	male	1	14.7	1	0.01	59	333	118.1	4.7
TCGA-53-7813	stage iiib	female	0	14.1	1	0.17	142	290	203.6	19.2
TCGA-55-A48Z	stage iiib	female	0	21.7	1	0.01	57	129	1215.5	16.5
TCGA-55-8094	stage iv	male	1	18	1	0.92	363	1004	33.7	3.3
TCGA-50-5936	stage iiia	male	1	8.6	0	0.3	125	256	296.5	9.8
TCGA-50-5933	stage iiib	male	1	79.8	1	0.43	448	1145	844	17.2
TCGA-50-6591	stage iv	female	0	4	0	0.06	69	128	34.7	1.6
TCGA-50-6593	stage iiia	female	0	11.2	0	0.21	211	661	829.9	4.3
TCGA-50-6594	stage iiia	female	0	12.3	0	0.79	431	1228	805.8	13.3
TCGA-50-6595	stage iiia	female	0	6.3	0	0.01	103	194	380.8	44.6
TCGA-50-5072	stage iiia	male	1	8.3	1	0.36	137	390	284	7.6
TCGA-62-8394	stage iiib	female	0	4.6	0	0.04	106	314	971.1	9.7
TCGA-78-7220	stage iiia	female	0	26.9	0	1.93	810	2077	117.8	23.8
TCGA-62-8399	stage iiia	male	1	89.9	1	0.48	341	1301	201.1	14.9
TCGA-62-8398	stage iiia	male	1	14.8	0	0.06	90	204	273.6	16.6
TCGA-75-6214	stage iiia	female	0	37.2	0	1.48	567	1652	162.4	5.4
TCGA-05-4425	stage iv	female	0	22.3	1	0.07	43	97	1566.3	54.6
TCGA-55-8512	stage iv	male	1	20.2	1	0.01	38	148	332.4	14.8
TCGA-69-7974	stage iiia	female	0	6.1	1	0.6	488	1057	696.1	49.9
TCGA-73-4675	stage iiia	male	1	30.7	1	0.29	46	160	412	4.5
TCGA-73-4670	stage iv	female	0	4.4	1	0.98	374	963	100.5	6
TCGA-05-5420	stage iiia	male	1	15.2	1	0.04	82	163	719.9	54.4
TCGA-05-5429	stage iiia	male	1	9.2	1	0.07	19	73	141.1	5.1
TCGA-53-7624	stage iv	female	0	34.8	0	1.82	705	1882	248	21.9
TCGA-05-4434	stage iv	female	0	15.2	0	0	34	103	937.8	31.8
TCGA-99-8033	stage iv	female	0	21.9	1	0.23	130	358	920.3	95.9
TCGA-73-4666	stage iv	female	0	26.7	1	0.31	304	1035	862.4	104.3
TCGA-NJ-A4YI	stage iiia	female	0	0.1	0	0.85	406	1232	720	17.8
TCGA-55-6968	stage iv	male	1	43.1	0	1.1	477	1136	341.7	52
TCGA-62-8402	stage iiia	female	0	49.9	1	0.11	50	158	443.1	100.8
TCGA-05-4244	stage iv	male	1	0	1	0.14	204	548	791.9	8.4
TCGA-78-7160	stage iv	male	1	23.2	1	0	32	136	635.7	45.7
TCGA-55-8620	stage iv	male	1	12.5	1	0.29	384	1310	242.4	27.8
TCGA-05-4402	stage iv	female	0	8.1	0	0.02	116	259	587.1	14.7
TCGA-99-8025	stage iiia	female	0	35.3	1	1.35	397	1079	286.3	5.3
TCGA-35-5375	stage iiia	male	1	8.8	1	1.01	441	1001	219.6	26.7
TCGA-73-4659	stage iiia	male	1	23.7	1	0.24	155	537	432.9	9
TCGA-38-4632	stage iv	male	1	45.2	0	0.69	465	1177	528.2	16.4
TCGA-49-4512	stage iiia	female	0	30.2	1	0	32	102	866.8	3.7
TCGA-44-6774	stage iiia	female	0	21.9	1	0.41	243	760	338.5	13.5
TCGA-86-7714	stage iiia	female	0	20.8	1	0.03	81	155	985.6	5.4
TCGA-05-4418	stage iiia	male	1	9.1	0	0.42	269	638	304.8	24.6
TCGA-55-8615	stage iiia	male	1	14.9	1	0.31	66	350	87.2	3.6
TCGA-05-4398	stage iiib	female	0	47.7	1	0.56	643	1867	498.6	16.3
TCGA-05-4250	stage iiia	female	0	4	0	0.38	316	878	547.3	59
TCGA-05-4396	stage iiib	male	1	10.1	0	0.97	1913	3637	303.2	9.1
TCGA-05-4395	stage iiib	male	1	0	0	0.63	207	705	302.2	38.6
TCGA-05-4415	stage iiib	male	1	3	0	0.32	168	518	100.6	42
TCGA-55-1594	stage iiia	male	1	39.3	1	0.17	119	390	243.5	20.4
TCGA-95-A4VP	stage iiia	female	0	20.2	1	0.16	132	317	355.1	20.2
TCGA-86-A4P8	stage iiia	female	0	26.8	1	0	4	4	1091.4	74.1
TCGA-93-A4JP	stage iv	male	1	19.3	1	0.15	84	287	1513.7	10.7
TCGA-NJ-A7XG	stage iiia	male	1	20.6	1	0.04	21	62	838.3	5.1
TCGA-93-A4JN	stage iv	male	1	23.9	1	0.11	65	165	415.6	17.7
TCGA-95-A4VK	stage iiia	female	0	21.7	1	0.21	127	674	250.6	17
TCGA-86-7701	stage iv	male	1	31.6	1	0.29	588	1054	244.3	60.6
TCGA-91-6848	stage iiia	male	1	7.5	1	0.59	411	1406	445.3	64.2
TCGA-49-4507	stage iiia	female	0	8.9	0	0.08	236	443	1037	100.8
TCGA-55-6981	stage iiia	female	0	46	0	0.18	199	457	363.6	3.8
TCGA-78-7146	stage iiia	female	0	5.8	0	0.51	372	974	336.6	13.5
TCGA-78-7145	stage iv	female	0	27.5	0	0.4	209	504	431.2	2.8
TCGA-86-8056	stage iiia	female	0	4.6	1	0.19	246	558	569.7	13.3
TCGA-05-4384	stage iiia	male	1	14.2	1	0.11	98	294	413.7	12.4
TCGA-64-1680	stage iv	male	1	37.5	1	0.02	33	109	1478.8	24.3
TCGA-64-5775	stage iiia	male	1	2.1	0	1.21	408	1164	190	7.8
TCGA-64-5779	stage iiia	male	1	28.8	1	0.56	275	867	95	16.3
TCGA-50-5941	stage iiia	female	0	49.1	1	0.2	322	894	1989.8	53.7
TCGA-55-6970	stage iiia	female	0	15.5	0	0.39	208	460	404.2	21.1

## Sheet: Table S3.C
Additional file 4: Table S3.C. Clinical information and neoantigen information of stage III/IV cutaneous melanoma (n=191)
Sample_ID	Stage	Gender	Survive_time	Event	mutation_burden	iTunes_score	iTunes_burden	CTY_score
TCGA-D3-A3CE	stage iii	0	61.1	0	2359	0.3	1315	56.3
TCGA-D9-A6E9	stage iiia	0	10	1	458	0.09	136	243.9
TCGA-D3-A3CF	stage iiic	0	24.9	0	177	0.16	91	28.2
TCGA-D9-A4Z2	stage iiic	1	6.3	1	56	0.13	43	2.9
TCGA-ER-A42K	stage iiic	0	13.1	1	607	0.23	186	3.2
TCGA-FR-A728	stage iiib	0	19.4	1	1153	0.19	419	30.6
TCGA-D3-A2JN	stage iii	0	67.4	1	1576	0.56	682	47.2
TCGA-EE-A3JE	stage iiib	1	52.1	1	591	0.16	266	129
TCGA-EE-A3JD	stage iii	1	27.7	0	5495	0.35	2232	74.9
TCGA-EE-A3JB	stage iii	0	204.6	1	1619	1.3	609	9.2
TCGA-D3-A2J7	stage iiic	1	104.5	0	965	0.12	276	29.4
TCGA-EB-A5SH	stage iii	0	54.8	1	199	0.04	87	4.7
TCGA-D3-A51T	stage iiic	0	27.3	1	3121	0.99	858	10.3
TCGA-EB-A4IQ	stage iiib	0	21.2	1	38	0	10	2.2
TCGA-D3-A2J9	stage iiic	1	24.1	0	349	0.08	120	257.8
TCGA-WE-AA9Y	stage iiic	1	12.3	1	202	0.01	65	10.1
TCGA-EB-A551	stage iiic	0	19.7	1	971	0.21	259	84.2
TCGA-EB-A5KH	stage iii	1	20.6	1	86	0.08	29	1.6
TCGA-FS-A4F9	stage iiic	1	34.5	1	1520	1.61	295	5.1
TCGA-FS-A4FD	stage iiic	1	81.8	1	1249	0.83	470	9.9
TCGA-FS-A4FB	stage iii	0	27.1	0	484	0.65	152	0.9
TCGA-D3-A2JP	stage iiic	1	60.4	1	3148	0.62	1568	41.2
TCGA-D3-A2JG	stage iiia	0	115.1	0	1187	0.56	522	2
TCGA-D3-A2JE	stage iiic	0	28	0	999	0.55	244	2
TCGA-D3-A2JD	stage iiic	1	12	0	2069	0.61	986	8.6
TCGA-D3-A2JC	stage iii	0	88	1	2329	0.42	1237	29.6
TCGA-D3-A2JA	stage iiia	1	117.1	1	944	0.71	335	23.6
TCGA-D3-A3MR	stage iii	1	105	1	2097	0.65	945	79.8
TCGA-D3-A2JO	stage iiic	0	67	1	2668	0.55	1229	133
TCGA-D3-A2JK	stage iiic	1	12.3	0	1370	0.26	505	3.5
TCGA-EE-A180	stage iii	1	96.3	0	1354	1.08	371	5.1
TCGA-EE-A185	stage iiic	0	5	0	584	0.26	190	0.3
TCGA-GN-A4U3	stage iii	1	123.6	1	1160	0.71	243	3
TCGA-EE-A29L	stage iiic	1	2.6	0	6025	3.52	2202	0.6
TCGA-GN-A4U7	stage iiic	0	10.6	1	811	0.64	209	0.2
TCGA-EE-A3J5	stage iii	1	37.5	0	5564	3.54	2088	27
TCGA-GN-A4U9	stage iiic	1	22.4	1	190	0.06	76	6.3
TCGA-EE-A182	stage iiic	0	14.9	0	4135	1.47	1024	14.5
TCGA-BF-A5EP	stage iiic	0	11.2	1	485	0.86	102	2.7
TCGA-EE-A29D	stage iiic	1	14.2	0	9854	4.55	2252	2.6
TCGA-EE-A29G	stage iiia	1	73.1	0	1523	0.43	625	12.4
TCGA-DA-A3F8	stage iiib	1	44	1	2906	0.88	1057	308.3
TCGA-EE-A29A	stage iiia	1	64.2	0	683	0.44	173	1.7
TCGA-D3-A3C7	stage iii	0	47.6	1	3376	2.47	982	35.9
TCGA-EB-A44R	stage iiib	1	10.5	1	120	0.02	43	47
TCGA-D9-A6EA	stage iiic	1	25.5	1	1844	1.19	650	4.8
TCGA-DA-A3F2	stage iiib	1	34.4	1	3	0	0	197
TCGA-FR-A7U9	stage iiic	0	19	1	4943	1.47	1616	30.8
TCGA-D3-A3C8	stage iiic	0	47	1	1762	0.32	818	405.4
TCGA-EE-A29V	stage iiic	1	26.2	0	2777	2.55	993	1.1
TCGA-QB-A6FS	stage iiic	1	7.3	1	3084	1.73	1124	33.8
TCGA-EE-A29E	stage iiib	1	64.7	1	10088	5.18	3024	1.1
TCGA-3N-A9WD	stage iiia	1	13.2	0	2385	0.86	956	19.4
TCGA-QB-AA9O	stage iiic	1	18.3	0	4202	2.56	1143	46
TCGA-EE-A20I	stage iv	1	13.7	0	74	0	8	14
TCGA-DA-A1HV	stage iiib	0	77.6	1	3709	3.91	1480	46.6
TCGA-DA-A1HW	stage iiib	0	36.5	1	1133	0.55	371	99.2
TCGA-BF-AAP6	stage iii	1	10.8	1	190	0.06	53	3
TCGA-D3-A3MO	stage iii	1	9.5	0	141	0.05	58	7.5
TCGA-BF-AAP0	stage iv	0	15.1	1	1173	0.2	485	80.8
TCGA-EB-A4OY	stage iiib	0	32.6	1	111	0.07	72	7.3
TCGA-EB-A4OZ	stage iiic	0	20.7	1	34	0.02	19	38.8
TCGA-ER-A199	stage iiic	0	9.3	0	609	0.26	305	61.7
TCGA-FW-A5DX	stage iiic	1	21.3	1	546	0.21	152	5.4
TCGA-FW-A5DY	stage iii	0	19.6	1	434	0.02	177	23.9
TCGA-ER-A19T	stage iv	1	9	0	432	0.02	151	0.5
TCGA-D3-A3MV	stage iiib	0	45.9	1	1414	1.54	526	3.7
TCGA-D3-A3MU	stage iiia	1	40.3	1	1350	0.88	303	5.5
TCGA-GF-A4EO	stage iiic	0	19.7	1	655	0.15	227	91.1
TCGA-EB-A57M	stage iiib	1	15.7	1	67	0.11	50	8.5
TCGA-EE-A2A2	stage iiic	1	60.5	1	4366	2.25	1420	13.2
TCGA-FR-A7U8	stage iiic	1	28.2	1	93	0.08	27	1.9
TCGA-EE-A3AC	stage iii	1	64.9	1	3927	1.85	1309	33.1
TCGA-EE-A17Y	stage iiib	1	27.6	0	768	0.2	273	3.1
TCGA-XV-AAZY	stage iiic	0	13.5	1	463	0.15	170	8.7
TCGA-EE-A29R	stage iiic	0	14.7	1	1867	0.6	288	2.8
TCGA-D3-A8GB	stage iiib	1	31.3	0	2944	1.03	930	30.4
TCGA-ER-A1A1	stage iiic	1	106.5	1	1159	0.09	595	44.2
TCGA-D9-A6EG	stage iiia	1	23.3	0	255	0.25	58	2.1
TCGA-ER-A19J	stage iv	1	6.5	1	586	0.17	195	5.6
TCGA-FR-A69P	stage iiic	0	15.9	1	618	0.32	250	5.1
TCGA-EB-A5FP	stage iv	0	15.1	1	1330	0.77	346	1.5
TCGA-EE-A2GP	stage iiib	1	14.1	0	1608	2.06	679	9.6
TCGA-ER-A19A	stage iv	1	78.8	1	470	0.02	250	144.1
TCGA-WE-A8ZM	stage iiib	1	102.7	1	224	0	65	0.6
TCGA-WE-A8ZO	stage iiib	0	71.5	1	1057	1.29	320	30.2
TCGA-EB-A44Q	stage iiic	0	14.1	1	100	0.21	48	57.2
TCGA-WE-A8ZR	stage iiic	1	9.1	1	74	0.01	24	4.7
TCGA-BF-A3DJ	stage iiib	0	15.5	1	382	0.09	118	10.7
TCGA-WE-A8ZT	stage iv	0	12	1	1310	1.07	366	3.2
TCGA-BF-A3DL	stage iiib	0	25.6	1	1172	0.51	397	6
TCGA-BF-A3DN	stage iiic	0	23.9	1	200	0.03	77	3.8
TCGA-WE-A8ZX	stage iiib	1	36.3	1	1762	1.79	582	56.1
TCGA-FS-A1ZW	stage iiib	1	50.2	1	1731	0.71	648	21.5
TCGA-D3-A5GS	stage iv	1	18.4	1	1257	0.65	291	19.1
TCGA-D3-A5GR	stage iii	0	180.8	1	677	0.24	217	18.8
TCGA-EB-A24D	stage iiib	1	21.5	1	1863	1.36	804	9.5
TCGA-FS-A1ZT	stage iii	1	53.9	1	447	0.41	147	35
TCGA-D3-A5GT	stage iiic	1	16.2	1	61	0	20	0.3
TCGA-WE-A8JZ	stage iiib	1	24.4	1	549	0.36	185	4.9
TCGA-WE-AAA4	stage iiic	0	25.3	1	584	0.21	239	177.5
TCGA-D3-A1Q8	stage iv	1	28.5	0	660	0.39	175	6.6
TCGA-EB-A6L9	stage iiic	1	37	1	70	0.01	12	28.6
TCGA-WE-AAA3	stage iiic	0	21.7	1	1092	0.4	273	35.2
TCGA-ER-A3ET	stage iiia	0	94.3	1	187	0.08	88	4.7
TCGA-DA-A1I2	stage iii	1	179	1	342	0.36	83	11.9
TCGA-EE-A3AF	stage iiic	0	14	0	2735	2.8	909	18.3
TCGA-EE-A3AG	stage iii	1	42.2	1	5145	4.7	2226	1.8
TCGA-DA-A1I7	stage iiib	1	74.9	1	1998	1.02	762	8.4
TCGA-D3-A1Q4	stage iiic	0	113.6	1	781	0.59	270	7.9
TCGA-DA-A1I5	stage iv	0	121.7	1	1489	0.38	655	27.1
TCGA-DA-A1I4	stage iiic	1	36.4	1	715	0.41	185	6.9
TCGA-D3-A1Q6	stage iii	1	72.8	0	2637	1.19	913	7.4
TCGA-HR-A2OH	stage iiib	0	66.8	0	393	0.13	157	278.8
TCGA-DA-A1IC	stage iiib	1	69	1	2698	2.19	780	8.4
TCGA-DA-A1IB	stage iiic	0	41.2	1	2002	0.15	988	78.8
TCGA-DA-A1IA	stage iiib	0	66.8	1	972	0.36	361	2
TCGA-D3-A1QB	stage iii	0	97.1	1	1009	0.51	397	163.9
TCGA-FW-A3I3	stage iv	0	17.7	1	114	0.23	54	5.2
TCGA-DA-A95W	stage iiib	1	25.5	1	510	0.32	119	16.2
TCGA-D3-A1Q1	stage iiic	0	16.8	0	743	0.18	376	2.2
TCGA-GF-A6C9	stage iiib	1	16	1	7222	0.74	1579	35.8
TCGA-GF-A3OT	stage iiic	0	10	1	1684	0.83	534	27.3
TCGA-DA-A1I1	stage iii	1	210.4	1	2490	0.49	1261	28.6
TCGA-EB-A5UL	stage iii	1	29.7	1	1200	0.55	419	36.5
TCGA-FS-A1Z7	stage iiic	1	7.9	0	531	0.05	120	4.1
TCGA-EB-A3Y7	stage iiib	0	10.9	1	3252	0.9	747	0.9
TCGA-DA-A1I0	stage iv	1	20.7	1	1336	0.52	343	6.3
TCGA-EE-A2GB	stage iiib	1	60.1	1	1714	1.34	625	6.8
TCGA-DA-A1HY	stage iii	1	146.9	1	1909	1.43	666	3
TCGA-D3-A8GP	stage iii	1	154.9	1	1843	0.53	281	5.8
TCGA-EE-A3AA	stage iii	1	126	1	4707	0.33	2120	22.8
TCGA-EB-A5VV	stage iiib	0	7.1	1	17	0	0	116.7
TCGA-D3-A8GL	stage iiib	1	90.4	0	5918	3.19	1590	0.7
TCGA-EB-A5VU	stage iiib	1	10.7	1	115	0.01	48	2.9
TCGA-EE-A3AB	stage iii	1	124.4	1	1929	1.55	821	15
TCGA-D3-A8GD	stage iiic	0	23.9	1	255	0.03	101	172.3
TCGA-D3-A8GE	stage iv	1	26.8	1	16	0.02	15	41.6
TCGA-ER-A197	stage iiib	0	14.1	0	116	0	69	91
TCGA-D3-A8GC	stage iiic	1	80.7	0	2532	3.35	541	6.6
TCGA-D3-A1Q9	stage iiib	1	32	0	68	0	29	22.2
TCGA-D9-A4Z6	stage iiic	1	18.7	1	831	0.85	280	5.2
TCGA-RP-A693	stage iv	1	0.3	1	1966	1.14	612	25.3
TCGA-D9-A4Z3	stage iiic	0	16.8	1	2055	1.38	676	7.7
TCGA-WE-A8K6	stage iiib	1	18.2	1	735	0.72	253	3.3
TCGA-WE-A8K5	stage iv	1	62	1	3395	2	1175	14.1
TCGA-ER-A3EV	stage iii	1	47.6	1	163	0.03	48	15.5
TCGA-RP-A694	stage iv	1	0.7	1	2024	1.05	616	18
TCGA-EE-A2MH	stage iii	1	17.2	0	597	0.15	263	30.1
TCGA-EE-A2MK	stage iii	0	182.9	1	1256	0.38	398	44.1
TCGA-EE-A2MJ	stage iii	1	97.6	0	4854	1.9	1811	90
TCGA-FS-A1ZA	stage iiib	0	28.1	0	3184	3.36	1205	16.4
TCGA-EE-A2MQ	stage iiia	0	43.8	0	1320	0.46	489	11.5
TCGA-FS-A1ZG	stage iiic	0	9.8	0	1456	0.11	715	2.6
TCGA-FS-A1ZH	stage iv	0	33.2	0	120	0	34	77.1
TCGA-FS-A1ZN	stage iiia	1	24.3	0	1277	0.22	546	2.4
TCGA-FS-A1ZM	stage iii	1	102.7	1	1488	0.6	587	75.2
TCGA-D9-A6EC	stage iiia	1	78.6	1	11403	7.83	3381	2
TCGA-FW-A3TV	stage iiib	0	13.7	1	972	0.31	299	11.4
TCGA-D3-A51N	stage iv	0	22.9	1	216	0.03	74	6.9
TCGA-D3-A51H	stage iiic	1	57.1	1	48	0	16	46.8
TCGA-D3-A51K	stage iiib	1	33.4	1	61	0.22	22	16
TCGA-D3-A51J	stage iii	1	147.1	1	1192	0.74	464	111.4
TCGA-ER-A2ND	stage iiic	0	23.7	0	301	0.35	129	4.8
TCGA-ER-A2NG	stage iiic	0	49.7	1	699	0.27	267	155.4
TCGA-ER-A2NF	stage iiib	1	29.2	1	122	0.02	38	21
TCGA-ER-A2NB	stage iiib	1	28.6	1	153	0.03	45	24
TCGA-EB-A82B	stage iii	0	13	1	100	0.04	27	20.8
TCGA-GN-A26C	stage iiic	1	27.4	0	5679	1.84	1864	63
TCGA-ER-A2NH	stage iiic	1	42.1	1	1221	0.43	507	271.2
TCGA-GN-A26A	stage iiia	0	32.9	0	972	0.6	346	43.1
TCGA-EE-A3AD	stage iii	1	29.2	1	2685	1.02	1221	1.2
TCGA-W3-AA1Q	stage iii	1	70	0	2650	1.55	822	11.6
TCGA-GN-A267	stage iiia	1	65.3	0	1230	0.88	382	10.7
TCGA-GN-A263	stage iv	1	15.6	0	1465	1.04	443	4.3
TCGA-EE-A3J8	stage iiia	1	34.8	0	737	0.52	223	0.4
TCGA-D3-A51F	stage iiic	1	56.5	1	212	0.05	135	332.9
TCGA-W3-AA1O	stage iii	1	4.1	0	2138	1.14	669	3.1
TCGA-BF-A1PX	stage iiib	1	9.4	0	1274	0.12	445	102.7
TCGA-FS-A1Z3	stage iv	0	21.2	0	2764	1.96	713	3.6
TCGA-DA-A3F3	stage iiib	1	10.6	1	751	0.68	334	4.8
TCGA-DA-A95Z	stage iv	1	13.2	1	5792	4.62	1321	8.4
TCGA-D3-A3ML	stage iiia	1	14.1	0	2228	1.57	626	1
TCGA-EB-A42Z	stage iiic	1	14.7	1	380	0.41	99	7
TCGA-WE-A8K1	stage iiic	1	49.7	1	956	0.24	319	55
TCGA-D9-A3Z4	stage iiic	1	17.3	1	411	0.33	119	14.6
TCGA-D9-A3Z1	stage iiic	1	15.6	1	1393	0.41	410	79.6
TCGA-D9-A3Z3	stage iiib	0	22.6	1	379	0.46	127	22.5
TCGA-EE-A2M8	stage iii	0	20	0	1183	0.49	502	203.5
