# Supplementary material for: pTuneos: prioritizing tumor neoantigens from next-generation sequencing data
Source: Genome Med. 2019 Oct 30;11:67. doi: 10.1186/s13073-019-0679-x (PMC6822339; doi:10.1186/s13073-019-0679-x)
Supplement: Supplementary file 5 — Additional file 5: Table S4. A list of 13-gene MHC II signature which associated with immune signature. [file 13073_2019_679_MOESM5_ESM.xlsx]

## Sheet: Table S4
Additional file 5: Table S4. A list of 13-gene MHC II signature which associated with immune signature
Gene
CD74
CIITA
CTSH
HLA-DMA
HLA-DMB
HLA-DPA1
HLA-DPB1
HLA-DPB2
HLA-DQA1
HLA-DRB1
HLA-DRB5
HLA-DRB6
NCOA1
