# Supplementary material for: pTuneos: prioritizing tumor neoantigens from next-generation sequencing data
Source: Genome Med. 2019 Oct 30;11:67. doi: 10.1186/s13073-019-0679-x (PMC6822339; doi:10.1186/s13073-019-0679-x)
Supplement: Supplementary file 10 — Additional file 10: Table S9. A. Clinical information and neoantigen information of cohort Rizvi (n=31). B. Clinical information and neoantigen information of cohort Snyder (n=59). C. Clinical information and neoantigen information of cohort Van Allen (n=103). [file 13073_2019_679_MOESM10_ESM.xlsx]

## Sheet: Table S9.A
Additional file 10: Table S9.A. Clinical information and neoantigen information of cohort Rizvi (n=31)
Patient_id	Age	Gender	Smoke	PFS(Month)	Event	Response	neo_burden_model	snv_model_score	MSI_status
SA9755	63	F	36	8.4	0	DCB	417	1.93	MSS
HE3202	63	F	58	14.7	0	DCB	353	1.54	MSI
TU0428	66	M	48	2.1	1	NDB	334	0.85	MSI
Y2087	68	F	0	8.3	1	DCB	40	0.18	MSI
RI1933	60	F	21	16.6	0	DCB	203	0.66	MSS
M4945	66	M	40	14.6	0	DCB	155	0.59	MSI
ZA6505	76	F	0	1.9	1	NDB	178	0.23	MSS
CA9903	57	M	80	14.5	1	DCB	174	0.62	MSS
KA3947	64	F	52.5	8.1	1	DCB	151	0.79	MSI
SC0899	64	F	25	12.6	0	DCB	169	0.55	MSI
MA7027	56	M	37.5	1.8	1	NDB	115	0.71	MSS
AL4602	59	M	34	8.4	0	DCB	67	0.13	MSS
DI6359	61	F	60	9.8	0	DCB	132	0.37	MSI
RH090935	78	F	60	10.4	0	DCB	55	0.2	MSS
SB010944	68	M	0	27.3	0	DCB	18	0.01	MSI
JB112852	60	M	0	3.3	1	NDB	38	0.007	MSI
SC6470	59	M	15	8.3	1	DCB	118	0.27	MSS
SR070761	51	F	2.5	3.4	1	NDB	18	0.03	MSI
GR4788	59	M	45	1.9	1	NDB	29	0.11	MSS
BL3403	73	F	43.75	6.5	1	NDB	19	0.11	MSS
DM123062	50	M	0	1.9	1	NDB	38	0.11	MSI
WA7899	49	M	0	1.9	1	NDB	31	0.12	MSI
R7495	63	M	73.5	1.4	1	NDB	59	0.17	MSI
LO3793	62	F	6	3.5	1	NDB	41	0.05	MSS
RO3338	71	M	20	2.1	1	NDB	30	0.04	MSI
LO5004	56	F	8	6.3	1	NDB	14	0.02	MSS
GR0134	80	M	56	8.3	1	DCB	1	0.04	MSS
NI9507	41	F	2.25	1.9	1	NDB	13	0.01	MSS
AU5884	64	M	10	1.8	1	NDB	23	0.03	MSS
VA1330	71	F	0.5	4.1	1	NDB	15	1.84e-16	MSS
VA7859	57	F	3.15	6.3	1	NDB	5	0	MSS
PFS, progression free survival; DCB,durable clinical benefit beyond 6 months; NDB, no durable benefit.
Event (1) or censore (0) for progression-free survival

## Sheet: Table S9B
Table S9.B. Clinical information and neoantigen information of cohort Snyder (n=59)
Patient_id	Age	Gender	OS(Month)	Event	Group	neo_burden_model	snv_model_score	MSI_status
CR1509	54	F	54	0	LB	791	0.8	MSI
CR9306	65	M	63.6	0	LB	1347	4.59	MSI
CR0095	74	M	68.4	0	LB	302	0.64	MSS
CR4880	63	M	64.8	0	LB	2959	8.61	MSS
CR7623	62	M	48	0	NB	356	1.26	MSI
CR3665	70	M	32.4	0	LB	202	0.11	MSS
CR9699	70	M	52.8	0	LB	1629	2.42	MSI
SD0346	43	F	34.8	1	LB	736	1.03	MSS
SD6336	53	M	82.8	0	LB	512	2.25	MSS
SD1494	70	M	24	0	LB	1098	1.8	MSS
SD2056	39	F	46.8	0	LB	221	0.32	MSI
SD2051	61	F	9.6	1	NB	53	0.01	MSI
SD5934	52	M	19.2	1	NB	121	0.08	MSI
SD5118	55	F	32.4	1	NB	52	0.01	MSS
SD7357	50	F	24	1	NB	1441	3.79	MSS
NR3156	68	F	13.2	1	NB	1	0	MSI
NR5784	58	F	6	1	NB	45	0.06	MSS
NR8727	69	M	4.8	1	NB	3	0	MSI
NR4949	79	F	8.4	1	NB	384	0.51	MSS
NR1867	68	M	18	1	NB	72	0.01	MSS
NR3549	50	M	6	1	NB	414	0.16	MSI
NR9341	77	M	12	1	NB	165	0.02	MSS
CR04885	49	F	25.2	0	LB	2527	5.49	MSI
CR06670	79	F	44.4	0	LB	738	0.53	MSI
CR22640	71	M	51.6	0	LB	467	0.27	MSS
CR6126	66	F	22.8	0	LB	817	0.54	MSI
CR6161	81	M	31.2	0	LB	887	1.11	MSS
CRNR0244	49	M	25.2	0	NB	737	0.52	MSS
CRNR2472	71	M	20.4	0	NB	823	0.5	MSS
CRNR4941	40	F	86.4	0	NB	71	0	MSI
LSD0167	33	M	32.4	0	LB	522	0.44	MSS
LSD2057	36	F	39.6	0	LB	242	0.2	MSI
LSD3484	74	M	34.8	0	LB	659	1.23	MSS
LSD4691	62	M	87.6	0	LB	116	1.03	MSS
LSD4744	52	M	25.2	0	LB	1485	4.92	MSS
LSD6819	55	M	40.8	0	LB	215	0.4	MSS
LSDNR1120	68	M	55.2	0	NB	575	0.45	MSS
LSDNR1650	71	F	32.4	1	NB	17	0.01	MSI
LSDNR3086	43	M	31.2	1	NB	54	0.06	MSS
LSDNR9298	82	F	50.4	0	NB	1534	5.13	MSI
NR4018	55	M	3.6	1	NB	161	0.18	MSS
NR4045	42	M	20.4	1	NB	604	1.02	MSI
NR4083	54	M	2.4	1	NB	414	0.24	MSI
NR6689	46	F	14.4	1	NB	0	0	MSI
NR6721	64	M	9.6	1	NB	137	0.18	MSI
NR6842	64	M	9.6	1	NB	0	0	MSI
NR8815	67	F	14.4	1	NB	2050	3.83	MSS
NR9445	50	M	2.4	1	NB	310	0.39	MSI
NR9449	64	F	7.2	1	NB	369	0.07	MSI
NR9521	74	M	32.4	1	NB	1281	2.74	MSI
NR9705	63	F	14.4	1	NB	21	0.03	MSI
NR9765	38	F	25.2	1	NB	92	0.17	MSS
PR03803	90	M	94.8	0	NB	184	0	MSS
PR11217	66	M	19.2	1	LB	1400	1.99	MSI
PR4035	78	M	50.4	0	LB	683	2.07	MSI
PR4046	44	M	25.2	0	LB	141	0.13	MSS
PR4077	75	M	73.2	0	LB	1690	1.81	MSS
PR4091	65	F	72	0	LB	330	0.17	MSI
PR4092	57	F	73.2	0	LB	3299	1.53	MSI
OS, overall survival; LB, long benefit; NB, No benefit
Event (1) or censore (0) for overall survival

## Sheet: Table S9C
Table S9.C. Clinical information and neoantigen information of cohort Van Allen (n=103)
Patient_id	Gender	Age	OS(month)	Event	Group	MSI_status	neo_burden_model	snv_model_score
Pat02	female	42	17.9	1	response	MSI	90	0.52
Pat03	female	61	2.5	1	nonresponse	MSI	177	0.37
Pat04	male	71	21.5	0	response	MSI	149	1.17
Pat06	male	33	2.6	1	nonresponse	MSI	97	0.3
Pat08	male	73	2.4	1	nonresponse	MSI	199	1.49
Pat100	male	70	3.7	1	nonresponse	MSI	281	2.17
Pat101	male	75	2.6	1	nonresponse	MSI	18	0.04
Pat104	female	45	7.9	0	nonresponse	MSI	10	0.12
Pat106	female	43	4.6	1	nonresponse	MSI	2	0
Pat109	male	69	0.6	1	nonresponse	MSI	149	1.85
Pat11	male	67	4.2	1	long-survival	MSI	52	3.46
Pat113	male	68	1.7	1	response	MSI	161	1.42
Pat115	male	45	2.5	1	nonresponse	MSI	39	0.14
Pat117	male	73	6.1	1	response	MSI	39	0.18
Pat118	female	43	4	1	nonresponse	MSI	61	0.17
Pat119	male	61	3.6	1	long-survival	MSI	27	1.33
Pat121	male	46	2.8	1	nonresponse	MSI	10	0.01
Pat123	female	50	18.1	1	response	MSI	287	2.18
Pat124	male	78	2.2	1	nonresponse	MSI	188	2.42
Pat126	male	77	6.2	1	response	MSI	194	1.7
Pat127	female	25	2.8	1	nonresponse	MSI	67	0.48
Pat128	male	29	2.7	1	nonresponse	MSI	31	0.35
Pat129	male	18	2.3	1	nonresponse	MSI	72	0.58
Pat13	male	78	3.5	1	long-survival	MSI	74	0.18
Pat130	male	76	0.6	1	nonresponse	MSI	94	0.56
Pat131	male	32	6.5	1	nonresponse	MSS	18	0.03
Pat132	male	81	6.2	1	response	MSS	562	1.01
Pat133	male	76	4.5	1	nonresponse	MSI	97	0.28
Pat135	female	29	2.4	1	nonresponse	MSI	101	0.8
Pat138	female	39	19.4	1	response	MSI	2537	8.41
Pat139	male	58	1.5	1	nonresponse	MSI	798	12.07
Pat14	female	48	2.8	1	nonresponse	MSI	36	0.06
Pat140	male	62	3.8	1	nonresponse	MSS	239	2.56
Pat143	male	71	3	1	nonresponse	MSI	409	4.25
Pat147	male	63	4	1	nonresponse	MSI	305	0.55
Pat148	female	35	1.6	1	nonresponse	MSI	123	1.53
Pat15	male	32	1	1	nonresponse	MSI	142	0.75
Pat151	male	68	3.5	1	nonresponse	MSI	668	1.1
Pat157	female	69	1.8	1	nonresponse	MSI	84	0.68
Pat159	male	51	3.3	1	long-survival	MSI	18	2.34
Pat16	female	68	2.8	1	long-survival	MSI	63	8.25
Pat160	male	79	2.7	1	nonresponse	MSI	15	0.12
Pat162	female	55	2.6	1	nonresponse	MSI	17	0.1
Pat163	male	54	2.5	1	long-survival	MSS	16	0.47
Pat165	female	50	3.2	1	nonresponse	MSI	6	0.17
Pat166	male	31	2.5	1	nonresponse	MSS	9	0.03
Pat167	male	50	2.8	1	nonresponse	MSI	35	0.04
Pat168	male	68	2.2	1	nonresponse	MSI	136	2.53
Pat17	male	44	2.8	1	nonresponse	MSI	160	1.07
Pat170	male	48	3.2	1	nonresponse	MSS	127	0.85
Pat171	male	66	2.8	1	nonresponse	MSI	24	0.05
Pat174	female	57	4.5	1	response	MSS	317	1.41
Pat175	female	67	3	1	nonresponse	MSI	40	0.15
Pat18	female	55	3.7	1	long-survival	MSI	74	0.08
Pat19	male	59	0.7	1	nonresponse	MSI	238	1.43
Pat21	male	81	18.6	1	response	MSS	587	0.84
Pat25	male	69	2.2	1	nonresponse	MSI	16	0.02
Pat27	male	61	4.6	1	long-survival	MSI	41	0
Pat28	male	77	2.6	1	long-survival	MSI	36	0.44
Pat29	male	82	11.4	1	response	MSI	356	2.28
Pat32	male	72	2.3	1	nonresponse	MSS	16	0.31
Pat33	male	65	7	1	nonresponse	MSI	6	0.12
Pat36	female	52	1.4	1	nonresponse	MSI	0	0
Pat37	female	47	0.8	1	nonresponse	MSI	49	0.35
Pat38	male	45	10.1	1	response	MSI	11	2.85
Pat39	male	67	49.6	0	response	MSI	33	1.29
Pat40	male	74	1.1	1	nonresponse	MSI	33	0.03
Pat41	male	64	1.8	1	nonresponse	MSI	198	1.6
Pat43	female	75	1.2	1	nonresponse	MSI	71	0.22
Pat44	female	57	2.1	1	nonresponse	MSI	14	0.19
Pat45	male	68	2	1	nonresponse	MSI	513	5.23
Pat46	female	36	1.2	1	nonresponse	MSI	49	0.57
Pat47	male	78	36.9	0	response	MSI	501	2.67
Pat49	male	36	5.4	1	response	MSI	329	1.15
Pat50	male	77	2.2	1	nonresponse	MSI	35	2.97
Pat54	male	73	2.7	1	nonresponse	MSI	596	5.05
Pat55	female	71	2.6	1	nonresponse	MSI	258	2.86
Pat56	male	68	3.2	1	nonresponse	MSI	32	0.15
Pat57	male	69	2.3	1	nonresponse	MSI	45	0.15
Pat58	female	59	3.3	1	nonresponse	MSI	812	0.44
Pat59	male	36	2.5	1	nonresponse	MSS	111	0.48
Pat60	male	86	3	1	nonresponse	MSI	76	0.85
Pat62	male	76	2.6	1	nonresponse	MSI	733	4.59
Pat64	male	83	2.3	1	nonresponse	MSI	408	3.51
Pat66	female	44	19.9	1	response	MSI	163	1.18
Pat67	male	39	2.6	1	nonresponse	MSI	13	0.12
Pat70	male	38	0.5	1	nonresponse	MSI	37	0.08
Pat71	male	63	3.3	1	nonresponse	MSS	367	0.88
Pat73	male	71	13.6	1	response	MSI	146	0.77
Pat74	male	73	2.7	1	nonresponse	MSI	320	2.2
Pat76	male	74	2.3	1	nonresponse	MSI	100	0.95
Pat77	male	21	8	0	response	MSI	255	1.26
Pat78	female	71	1.3	1	nonresponse	MSI	13	0.01
Pat79	male	69	13.5	1	response	MSI	7	0.9
Pat80	male	48	6.1	1	response	MSI	119	0.75
Pat81	female	54	2.5	1	nonresponse	MSI	56	0.21
Pat82	female	54	2.5	1	nonresponse	MSI	249	2.51
Pat83	male	22	3.6	1	long-survival	MSS	19	0.03
Pat85	male	83	2.8	1	nonresponse	MSS	16	0.31
Pat86	male	55	5.1	1	nonresponse	MSI	36	0.19
Pat88	female	60	22.2	0	response	MSI	678	2.37
Pat92	male	49	2.8	1	nonresponse	MSS	2	0
Pat98	female	57	2.6	1	nonresponse	MSI	13	0.04
OS, overall survival;
Event (1) or censore (0) for overall survival
